# Supplementary material for: Hypertension awareness, treatment, and control and their association with healthcare access in the middle-aged and older Indian population: A nationwide cohort study
Source: PLoS Med. 2022 Jan 4;19(1):e1003855. doi: 10.1371/journal.pmed.1003855 (PMC8726460; doi:10.1371/journal.pmed.1003855)
Supplement: S1 Table — (XLSX) [file pmed.1003855.s004.xlsx]

## Sheet: Sheet1
S1 Table. Characteristics of Selected and Excluded Sample
		2017-19 Baseline		2010 Pilot
		Analysis Sample	Excluded Sample	Analysis Sample	Excluded Sample
		N = 59,433	N = 6,142	N = 1,286	N = 172
		N (%)	N (%)	N (%)	N (%)
Mean Age (SD)		58.9 (10.0)	60.0 (11.2)	57.7 (10.5)	60.1 (13.6)
Age
	45-54	21,919 (39.3)	2,174 (38.3)	572 (44.8)	68 (40.3)
	55-64	18,387 (31.9)	1,752 (28.8)	364 (28.4)	49 (26.9)
	65-74	13,248 (20.3)	1,343 (20.4)	233 (18.1)	25 (15.5)
	75+	5,879 (8.5)	873 (12.5)	117 (8.6)	30 (17.3)
	ꭓ2 (p-value)	115.3	<.001	12.4	0.006
Sex
	Male	27,518 (53.2)	2,969 (55.2)	614 (48.0)	95 (53.9)
	Female	31,915 (46.8)	3,173 (44.8)	672 (52.0)	77 (46.1)
	ꭓ2 (p-value)	9.3	0.002	3.4	0.065
Urbanicity
	Rural	38,868 (68.6)	3,548 (60.8)	926 (73.0)	119 (71.9)
	Urban	20,565 (31.4)	2,594 (39.2)	360 (27.0)	53 (28.1)
	ꭓ2 (p-value)	141.9	<.001	0.6	0.441
Education
	None	27,980 (52.4)	2,844 (51.6)	583 (47.7)	88 (52.7)
	Primary School	14,830 (21.8)	1,268 (18.2)	318 (24.6)	39 (22.7)
	Secondary School	16,623 (25.8)	2,028 (30.2)	385 (27.7)	44 (24.6)
	ꭓ2 (p-value)	92.7	<.001	2.4	0.307
Per Capita Consumption
	1st Tertile	20,166 (36.9)	1,879 (34.1)	439 (35.5)	52 (31.4)
	2nd Tertile	19,792 (33.3)	1,953 (31.7)	427 (32.3)	58 (31.2)
	3rd Tertile	19,475 (29.8)	2,308 (34.2)	420 (32.2)	61 (37.4)
	ꭓ2 (p-value)	61	<.001	1.1	0.588
Ns are unweighted; percentages use national weights. Non-age qualifying samples are excluded.
