# Supplementary material for: Hypertension awareness, treatment, and control and their association with healthcare access in the middle-aged and older Indian population: A nationwide cohort study
Source: PLoS Med. 2022 Jan 4;19(1):e1003855. doi: 10.1371/journal.pmed.1003855 (PMC8726460; doi:10.1371/journal.pmed.1003855)
Supplement: S2 Table — (XLSX) [file pmed.1003855.s005.xlsx]

## Sheet: Sheet1
S2 Table. Sample Characteristics and Hypertension Prevalence Rates using Adjusted Weights
		Sample Characteristics	Hypertension Prevalence Rates
		N (%)	N (%)	95% CI
All		59,433 (100%)	29,288 (45.6)	(45.1,46.1)
Age
	45-49	11,985 (24.5)	4,399 (34.8)	(33.7,35.9)
	50-54	9,934 (18.0)	4,333 (41.0)	(39.8,42.2)
	55-59	9,118 (16.6)	4,377 (45.1)	(43.8,46.3)
	60-64	9,269 (13.2)	4,896 (50.2)	(48.9,51.5)
	65-69	8,056 (12.0)	4,586 (54.4)	(53.1,55.8)
	70-74	5,192 (7.3)	3,107 (56.5)	(54.8,58.2)
	75+	5,879 (8.3)	3,590 (58.8)	(57.2,60.4)
Sex
	Male	27,518 (50.5)	13,050 (42.8)	(42.1,43.6)
	Female	31,915 (49.5)	16,238 (48.5)	(47.8,49.1)
Urbanicity
	Rural	38,868 (67.6)	17,593 (41.5)	(40.8,42.1)
	Urban	20,565 (32.4)	11,695 (54.3)	(53.4,55.2)
Education
	None	27,980 (51.9)	13,071 (43.1)	(42.4,43.8)
	Primary School	14,830 (21.5)	7,498 (47.2)	(46.2,48.2)
	Secondary School	16,623 (26.6)	8,719 (49.2)	(48.2,50.2)
Per Capita Consumption
	1st Tertile	20,166 (36.2)	8,889 (40.3)	(39.5,41.2)
	2nd Tertile	19,792 (33.3)	9,862 (46.3)	(45.4,47.1)
	3rd Tertile	19,475 (30.5)	10,537 (51.1)	(50.2,52.0)
Has Health Insurance
	No	45,680 (78.4)	22,738 (45.5)	(45.0,46.1)
	Yes	13,753 (21.6)	6,550 (45.9)	(44.8,46.9)
Access to Public Health Center
	No	45,679 (78.1)	21,997 (44.4)	(43.9,45.0)
	Yes	13,754 (21.9)	7,291 (49.7)	(48.7,50.8)
Ns are unweighted; percentages use national weights adjusted for selection.
