# Supplementary material for: Hypertension awareness, treatment, and control and their association with healthcare access in the middle-aged and older Indian population: A nationwide cohort study
Source: PLoS Med. 2022 Jan 4;19(1):e1003855. doi: 10.1371/journal.pmed.1003855 (PMC8726460; doi:10.1371/journal.pmed.1003855)
Supplement: S3 Table — (XLSX) [file pmed.1003855.s006.xlsx]

## Sheet: Sheet1
S3 Table . Sample Characteristics and Hypertension Prevalence Rates using Non-Imputed Per Capita Consumption
		Sample Characteristics	Hypertension Prevalence Rates
		N (%)	N (%)	95% CI
All		57,761 (100%)	28,276 (45.7)	(45.2,46.2)
Age
	45-49	11,653 (20.2)	4,266 (34.3)	(33.1,35.5)
	50-54	9,638 (19.2)	4,190 (40.6)	(39.4,41.8)
	55-59	8,826 (17.7)	4,219 (44.7)	(43.4,45.9)
	60-64	8,995 (14.1)	4,744 (49.8)	(48.5,51.0)
	65-69	7,805 (12.7)	4,432 (54.0)	(52.7,55.4)
	70-74	4,983 (7.5)	2,976 (56.1)	(54.4,57.8)
	75+	5,661 (8.5)	3,449 (58.4)	(56.8,59.9)
Sex
	Male	26,732 (53.3)	12,630 (42.4)	(41.6,43.1)
	Female	30,829 (46.7)	15,646 (49.6)	(48.9,50.3)
Urbanicity
	Rural	37,887 (69.0)	17,094 (41.7)	(41.1,42.3)
	Urban	19,674 (31.0)	11,182 (54.7)	(53.8,55.6)
Education
	None	27,254 (52.6)	12,707 (43.5)	(42.7,44.2)
	Primary School	14,312 (21.8)	7,201 (47.2)	(46.2,48.3)
	Secondary School	15,995 (25.6)	8,368 (49.1)	(48.1,50.1)
Non-Imputed Per Capita Consumption
	1st Tertile	19,494 (36.8)	8,552 (40.5)	(39.6,41.3)
	2nd Tertile	19,165 (33.3)	9,506 (46.4)	(45.5,47.3)
	3rd Tertile	18,902 (30.0)	10,218 (51.5)	(50.6,52.4)
Has Health Insurance
	No	44,318 (78.6)	21,995 (45.6)	(45.1,46.2)
	Yes	13,243 (21.4)	6,281 (46.1)	(45.0,47.1)
Access to Public Health Center
	No	44,348 (78.5)	21,307 (44.6)	(44.0,45.2)
	Yes	13,213 (21.5)	6,969 (49.9)	(48.8,51.0)
Ns are unweighted; percentages use national weights adjusted for selection.
