# Supplementary material for: Hypertension awareness, treatment, and control and their association with healthcare access in the middle-aged and older Indian population: A nationwide cohort study
Source: PLoS Med. 2022 Jan 4;19(1):e1003855. doi: 10.1371/journal.pmed.1003855 (PMC8726460; doi:10.1371/journal.pmed.1003855)
Supplement: S4 Table — (XLSX) [file pmed.1003855.s007.xlsx]

## Sheet: Sheet1
S4 Table. Cascade of Hypertension Care by State
	Sample Size	Awareness		Treatment		Control
		%	95% CI	%	95% CI	%	95% CI
Andaman & Nicobar	666	60	(56.0,63.9)	45.2	(41.4,49.1)	23.8	(20.6,27.3)
Andhra Pradesh	1133	58.7	(55.6,61.8)	52.1	(49.0,55.1)	31.4	(28.6,34.3)
Arunachal Pradesh	430	43.9	(38.9,48.9)	12	(9.1,15.7)	20.7	(16.9,25.2)
Assam	895	57.1	(53.5,60.6)	35.9	(32.7,39.2)	26.7	(23.6,30.0)
Bihar	1336	59.4	(56.3,62.4)	25.5	(23.1,28.1)	40	(37.0,43.1)
Chandigarh	457	67.4	(62.5,71.9)	52.2	(47.4,57.1)	40.9	(36.1,45.9)
Chhatisgarh	845	33.3	(30.1,36.6)	23.1	(20.4,26.0)	17.9	(15.4,20.6)
Dadra & Nagar Haveli	383	34.6	(29.8,39.6)	22.9	(18.8,27.5)	19.7	(15.8,24.2)
Daman & Diu	439	58.1	(52.9,63.2)	46.6	(41.5,51.7)	32.3	(27.7,37.3)
Delhi	577	65.6	(61.5,69.4)	45.6	(41.6,49.7)	35.4	(31.4,39.6)
Goa	638	69.6	(65.2,73.8)	65.4	(61.0,69.6)	45.4	(41.0,49.8)
Gujarat	916	51.1	(47.6,54.6)	32.1	(29.1,35.4)	29.6	(26.5,33.0)
Haryana	838	68.6	(65.1,71.9)	37.9	(34.6,41.4)	44.2	(40.7,47.8)
Himachal Pradesh	648	53.7	(49.5,58.0)	32	(28.4,35.8)	23.4	(20.0,27.1)
Jammu & Kashmir	636	75.2	(71.1,78.9)	62.9	(58.6,66.9)	40.3	(36.3,44.5)
Jharkhand	934	44.8	(41.2,48.5)	27.1	(24.0,30.4)	22.3	(19.3,25.5)
Karnataka	888	48.3	(44.8,51.9)	39.2	(35.8,42.7)	24.6	(21.7,27.7)
Kerala	1292	62.9	(59.6,66.1)	51.8	(48.5,55.0)	29.4	(26.4,32.6)
Lakshadweep	690	52.5	(48.1,56.8)	41.3	(37.2,45.5)	16.3	(13.5,19.6)
Madhya Pradesh	964	50.4	(47.0,53.8)	29.8	(26.8,32.9)	33	(29.9,36.3)
Maharashtra	1603	51.6	(48.9,54.3)	43.4	(40.8,46.1)	29.8	(27.5,32.3)
Manipur	525	50.6	(46.0,55.1)	29.5	(25.7,33.6)	22.6	(19.1,26.5)
Meghalaya	440	46.1	(40.6,51.7)	35.5	(30.4,41.0)	24	(19.7,29.0)
Mizoram	395	59	(53.8,64.1)	29	(24.8,33.6)	29.7	(25.1,34.7)
Nagaland	554	24.8	(21.1,28.8)	11.9	(9.5,14.9)	6.4	(4.6,8.8)
Orissa	949	48.4	(45.0,51.8)	32.6	(29.6,35.8)	29.3	(26.3,32.4)
Puducherry	628	67.5	(63.2,71.6)	57.6	(53.2,61.9)	43.8	(39.5,48.1)
Punjab	1180	62.7	(59.6,65.8)	46.5	(43.4,49.6)	27.7	(25.0,30.5)
Rajasthan	852	58.8	(55.0,62.5)	34.5	(31.1,38.0)	38	(34.5,41.6)
Tamil Nadu	1510	55.1	(52.2,57.9)	42.2	(39.5,44.9)	30.8	(28.3,33.5)
Telangana	1003	58.6	(55.3,61.9)	51.4	(48.1,54.7)	35	(31.9,38.2)
Tripura	462	61.1	(56.2,65.7)	40.3	(35.5,45.3)	32	(27.5,36.7)
Uttar Pradesh	1424	56.4	(53.5,59.2)	31.8	(29.2,34.5)	37.7	(35.0,40.5)
Uttarakhand	602	52	(47.6,56.4)	27.9	(24.3,31.8)	28.5	(24.8,32.5)
West Bengal	1556	60.3	(57.5,63.1)	44.5	(41.8,47.3)	29.4	(26.9,32.0)
Ns are unweighted; percentages use age-standardized, state weights.
