# Supplementary material for: Hypertension awareness, treatment, and control and their association with healthcare access in the middle-aged and older Indian population: A nationwide cohort study
Source: PLoS Med. 2022 Jan 4;19(1):e1003855. doi: 10.1371/journal.pmed.1003855 (PMC8726460; doi:10.1371/journal.pmed.1003855)
Supplement: S5 Table — (XLSX) [file pmed.1003855.s008.xlsx]

## Sheet: Sheet1
S5 Table. Odds Ratios from Multivariable Logistic Regression Analyses for Hypothesized Interaction Effects between Economic Status and Access to Healthcare
		Odds Ratio of Being Aware among Adults with Hypertension			Odds Ratio of Taking Medication among Adults Diagnosed with Hypertension			Odds Ratio of Hypertension Control among Adults Taking Medication
		N = 29,288			N = 17,034			N = 12,307
		OR	95% CI	P-value	OR	95% CI	P-value	OR	95% CI	P-value
Age
	45-49	1 [Reference]			1 [Reference]			1 [Reference]
	50-54	1.19	(1.09,1.30)	<0.001	1.24	(1.09,1.41)	0.001	0.97	(0.84,1.13)	0.696
	55-59	1.35	(1.23,1.47)	<0.001	1.78	(1.56,2.03)	<0.001	0.98	(0.84,1.13)	0.744
	60-64	1.43	(1.31,1.56)	<0.001	2.33	(2.05,2.66)	<0.001	0.92	(0.80,1.06)	0.239
	65-69	1.77	(1.62,1.93)	<0.001	2.36	(2.07,2.69)	<0.001	0.9	(0.78,1.04)	0.147
	70-74	1.79	(1.62,1.97)	<0.001	2.91	(2.50,3.37)	<0.001	0.9	(0.78,1.05)	0.188
	75+	1.78	(1.62,1.95)	<0.001	2.89	(2.50,3.34)	<0.001	0.74	(0.64,0.86)	<0.001
Sex
	Male	1 [Reference]			1 [Reference]			1 [Reference]
	Female	1.88	(1.78,1.98)	<0.001	1.31	(1.21,1.42)	<0.001	1.09	(1.01,1.18)	0.035
Urbanicity
	Rural	1 [Reference]			1 [Reference]			1 [Reference]
	Urban	1.38	(1.30,1.47)	<0.001	1.67	(1.53,1.82)	<0.001	1.01	(0.93,1.10)	0.825
Education
	None	1 [Reference]			1 [Reference]			1 [Reference]
	Primary School	1.35	(1.26,1.44)	<0.001	1.24	(1.12,1.36)	<0.001	1.08	(0.98,1.19)	0.102
	Secondary School	1.4	(1.31,1.50)	<0.001	1.5	(1.35,1.66)	<0.001	1.09	(0.99,1.21)	0.093
Per Capita Consumption
	1st Tertile	1 [Reference]			1 [Reference]			1 [Reference]
	2nd Tertile	1.32	(1.22,1.42)	<0.001	1.47	(1.31,1.65)	<0.001	0.99	(0.87,1.12)	0.875
	3rd Tertile	1.53	(1.41,1.66)	<0.001	1.65	(1.47,1.86)	<0.001	1.13	(1.00,1.28)	0.054
Has Health Insurance
	No	1 [Reference]			1 [Reference]			1 [Reference]
	Yes	0.96	(0.86,1.07)	0.437	0.95	(0.80,1.13)	0.572	0.99	(0.82,1.19)	0.881
Consumption#Health Insurance
	1st Tertile#Has HI	1 [Reference]			1 [Reference]			1 [Reference]
	2nd Tertile#Has HI	1.15	(1.00,1.33)	0.051	1.06	(0.85,1.32)	0.605	1.03	(0.82,1.31)	0.775
	3rd Tertile#Has HI	1.28	(1.10,1.48)	0.001	1.05	(0.84,1.30)	0.693	1	(0.80,1.26)	0.97
Access to Public Health Center
	No	1 [Reference]			1 [Reference]			1 [Reference]
	Yes	1.06	(0.95,1.18)	0.309	1.35	(1.14,1.60)	0.001	0.98	(0.82,1.17)	0.831
Consumption#Access PHC
	1st Tertile#Access	1 [Reference]			1 [Reference]			1 [Reference]
	2nd Tertile#Access	0.92	(0.80,1.06)	0.265	0.76	(0.61,0.94)	0.013	0.98	(0.79,1.23)	0.884
	3rd Tertile#Access	1.02	(0.89,1.18)	0.74	0.84	(0.68,1.05)	0.124	1.03	(0.83,1.27)	0.793
Access to Private Health Facility
	No	1 [Reference]			1 [Reference]			1 [Reference]
	Yes	0.97	(0.91,1.03)	0.291	1.01	(0.93,1.11)	0.786	0.96	(0.88,1.04)	0.313
Unweighted regression analyses; control for state (ORs not listed).
HI = Health Insurance; PHC = Public Health Center.
