# Supplementary material for: Hypertension awareness, treatment, and control and their association with healthcare access in the middle-aged and older Indian population: A nationwide cohort study
Source: PLoS Med. 2022 Jan 4;19(1):e1003855. doi: 10.1371/journal.pmed.1003855 (PMC8726460; doi:10.1371/journal.pmed.1003855)
Supplement: S6 Table — (XLSX) [file pmed.1003855.s009.xlsx]

## Sheet: Sheet1
S6 Table. Average Marginal Effects of Controlling Diet Among Adults Diagnosed with Hypertension
		Average Marginal Effects of Controlling Diet among Adults Diagnosed with Hypertension
		N = 17,034
		AME	95% CI	P-value
Age
	45-49	0 [Reference]
	50-54	0.036	(0.009,0.063)	0.009
	55-59	0.078	(0.052,0.104)	<0.001
	60-64	0.094	(0.069,0.119)	<0.001
	65-69	0.094	(0.068,0.119)	<0.001
	70-74	0.11	(0.083,0.138)	<0.001
	75+	0.092	(0.065,0.119)	<0.001
Sex
	Male	0 [Reference]
	Female	0.029	(0.014,0.044)	<0.001
Urbanicity
	Rural	0 [Reference]
	Urban	0.038	(0.022,0.054)	<0.001
Education
	None	0 [Reference]
	Primary School	0.044	(0.026,0.062)	<0.001
	Secondary School	0.074	(0.055,0.092)	<0.001
Per Capita Consumption
	1st Tertile	0 [Reference]
	2nd Tertile	0.044	(0.026,0.061)	<0.001
	3rd Tertile	0.056	(0.037,0.074)	<0.001
Has Health Insurance
	No	0 [Reference]
	Yes	0.01	(-0.008,0.028)	0.267
Access to Public Health Center
	No	0 [Reference]
	Yes	0.004	(-0.013,0.021)	0.637
Access to Private Health Facility
	No	0 [Reference]
	Yes	0.011	(-0.005,0.027)	0.159
Unweighted regression analysis; controls for state (AMEs not listed).
