# Supplementary material for: Hypertension awareness, treatment, and control and their association with healthcare access in the middle-aged and older Indian population: A nationwide cohort study
Source: PLoS Med. 2022 Jan 4;19(1):e1003855. doi: 10.1371/journal.pmed.1003855 (PMC8726460; doi:10.1371/journal.pmed.1003855)
Supplement: S7 Table — (XLSX) [file pmed.1003855.s010.xlsx]

## Sheet: Sheet1
S7 Table. State-Specific Sample Characteristics: 2010 Pilot and 2017-19 Baseline
		Karnataka		Kerala		Punjab		Rajasthan		4-State Pooled Samplea
		2010	2017-19	2010	2017-19	2010	2017-19	2010	2017-19	2010	2017-19
		N (%)	N (%)	N (%)	N (%)	N (%)	N (%)	N (%)	N (%)	N (%)	N (%)
Age 45+		288 (100.0)	1,903 (100.0)	368 (100.0)	2,102 (100.0)	311 (100.0)	1,828 (100.0)	319 (100.0)	1,971 (100.0)	1,286 (100.0)	7,804 (100.0)
Age
	45-54	145 (50.3)	721 (39.5)	136 (37.0)	691 (39.3)	152 (49.0)	650 (38.2)	139 (43.6)	663 (39.9)	572 (44.9)	2,725 (39.4)
	55-64	91 (31.6)	537 (29.8)	115 (31.2)	640 (31.0)	81 (26.0)	528 (30.4)	77 (24.1)	664 (32.8)	364 (28.4)	2,369 (31.1)
	65-74	39 (13.6)	448 (21.5)	80 (21.5)	513 (19.6)	45 (14.4)	458 (22.3)	69 (21.6)	407 (17.3)	233 (18.0)	1,826 (19.9)
	75+	13 (4.5)	197 (9.2)	37 (10.3)	258 (10.1)	33 (10.6)	192 (9.1)	34 (10.7)	237 (10.0)	117 (8.7)	884 (9.7)
Sex
	Male	138 (47.9)	881 (52.8)	164 (45.0)	897 (48.8)	152 (48.8)	848 (53.4)	160 (50.2)	877 (51.1)	614 (48.0)	3,503 (51.5)
	Female	150 (52.1)	1,022 (47.2)	204 (55.0)	1,205 (51.2)	159 (51.2)	980 (46.6)	159 (49.8)	1,094 (48.9)	672 (52.0)	4,301 (48.5)
Urbanicity
	Rural	187 (63.9)	1,300 (64.3)	263 (76.6)	1,098 (53.4)	222 (70.3)	1,328 (64.6)	254 (80.5)	1,551 (74.8)	926 (72.9)	5,277 (65.0)
	Urban	101 (36.1)	603 (35.7)	105 (23.4)	1,004 (46.6)	89 (29.7)	500 (35.4)	65 (19.5)	420 (25.2)	360 (27.1)	2,527 (35.0)
Education
	None	123 (42.5)	887 (54.0)	24 (6.4)	211 (19.2)	185 (59.3)	880 (49.8)	251 (79.1)	1,273 (66.3)	583 (47.0)	3,251 (49.1)
	Primary School	101 (35.0)	596 (22.7)	134 (36.8)	823 (40.9)	59 (19.1)	428 (16.5)	24 (7.5)	358 (15.6)	318 (24.9)	2,205 (23.8)
	Secondary School	64 (22.6)	420 (23.3)	210 (56.8)	1,068 (39.9)	67 (21.6)	520 (33.7)	44 (13.4)	340 (18.1)	385 (28.1)	2,348 (27.1)
Per Capita Consumption
	1st Tertile	54 (18.6)	358 (19.3)	114 (30.5)	457 (25.6)	80 (25.7)	268 (14.5)	191 (60.0)	724 (37.0)	439 (34.8)	1,807 (25.3)
	2nd Tertile	102 (35.4)	659 (34.4)	121 (32.9)	730 (34.7)	120 (38.6)	709 (37.9)	84 (26.3)	691 (35.1)	427 (32.6)	2,789 (35.2)
	3rd Tertile	132 (46.0)	886 (46.3)	133 (36.5)	915 (39.7)	111 (35.7)	851 (47.6)	44 (13.7)	556 (27.8)	420 (32.6)	3,208 (39.5)
Has Health Insurance
	No	266 (92.3)	1,455 (76.7)	324 (87.8)	1,240 (58.0)	309 (99.4)	1,735 (94.7)	316 (99.1)	1,170 (59.7)	1,215 (94.3)	5,600 (70.2)
	Yes	22 (7.7)	448 (23.3)	44 (12.2)	862 (42.0)	2 (0.6)	93 (5.3)	3 (0.9)	801 (40.3)	71 (5.7)	2,204 (29.8)
Ns are unweighted; percentages use state weights.
a. Ns are unweighted; percentages use pooled state weights.
