# Supplementary material for: Hypertension awareness, treatment, and control and their association with healthcare access in the middle-aged and older Indian population: A nationwide cohort study
Source: PLoS Med. 2022 Jan 4;19(1):e1003855. doi: 10.1371/journal.pmed.1003855 (PMC8726460; doi:10.1371/journal.pmed.1003855)
Supplement: S8 Table — (XLSX) [file pmed.1003855.s011.xlsx]

## Sheet: Sheet1
S8 Table. Cascade of Hypertension Care in 2010 and 2017-19 for a 4-State Pooled Sample
2010		Awareness		Treatment		Control
		N (%)	95% CI	N (%)	95% CI	N (%)	95% CI
Age 45+		253 (36.0)	(32.3,39.9)	203 (28.9)	(25.5,32.6)	118 (16.4)	(13.7,19.4)
Age
	45-54	72 (28.7)	(23.2,35.0)	57 (22.9)	(17.9,28.9)	36 (14.3)	(10.3,19.4)
	55-64	84 (40.7)	(33.6,48.1)	69 (33.5)	(27.0,40.8)	37 (17.1)	(12.4,23.0)
	65-74	68 (43.0)	(34.8,51.6)	53 (33.2)	(25.7,41.5)	31 (18.6)	(13.1,25.7)
	75+	29 (38.7)	(27.9,50.7)	24 (31.7)	(22.0,43.4)	14 (18.7)	(11.3,29.3)
Sex
	Male	107 (32.9)	(27.6,38.6)	82 (24.5)	(19.9,29.8)	44 (12.7)	(9.4,16.9)
	Female	146 (38.7)	(33.6,44.0)	121 (32.6)	(27.8,37.9)	74 (19.3)	(15.5,23.8)
Urbanicity
	Rural	171 (34.5)	(30.1,39.1)	137 (27.4)	(23.4,31.7)	75 (15.5)	(12.4,19.3)
	Urban	82 (38.3)	(31.5,45.5)	66 (31.5)	(25.1,38.6)	43 (18.9)	(14.1,24.8)
Education
	No School	60 (19.3)	(14.9,24.6)	47 (15.6)	(11.6,20.6)	32 (10.4)	(7.3,14.7)
	Primary School	78 (44.5)	(36.8,52.4)	63 (36.1)	(28.9,44.0)	30 (15.4)	(10.8,21.5)
	Secondary School	115 (51.1)	(44.5,57.8)	93 (40.4)	(34.1,47.1)	56 (24.2)	(18.9,30.4)
Per Capita Consumption
	1st Tertile	56 (21.8)	(16.8,27.8)	35 (13.4)	(9.5,18.4)	24 (8.7)	(5.9,12.8)
	2nd Tertile	85 (34.9)	(28.7,41.7)	70 (28.0)	(22.3,34.4)	32 (12.8)	(8.9,17.9)
	3rd Tertile	112 (51.4)	(44.7,58.1)	98 (45.9)	(39.3,52.6)	62 (28.1)	(22.5,34.4)
2017-19		Awareness		Treatment		Control
		N (%)	95% CI	N (%)	95% CI	N (%)	95% CI
Age 45+		2,644 (57.8)	(56.1,59.6)	2,024 (43.1)	(41.4,44.8)	1,332 (29.8)	(28.3,31.5)
Age
	45-54	651 (50.4)	(47.1,53.7)	432 (33.2)	(30.2,36.3)	341 (27.1)	(24.3,30.0)
	55-64	825 (61.0)	(58.0,64.0)	626 (46.1)	(43.1,49.1)	435 (31.8)	(29.1,34.6)
	65-74	771 (64.9)	(61.7,67.9)	640 (54.1)	(50.9,57.2)	377 (32.6)	(29.7,35.6)
	75+	397 (65.2)	(60.9,69.2)	326 (53.1)	(48.7,57.4)	179 (30.3)	(26.5,34.5)
Sex
	Male	994 (50.7)	(48.0,53.3)	763 (37.8)	(35.3,40.3)	481 (24.8)	(22.6,27.1)
	Female	1,650 (66.3)	(64.1,68.5)	1,261 (48.9)	(46.6,51.2)	851 (36.3)	(34.1,38.5)
Urbanicity
	Rural	1,659 (55.2)	(53.0,57.5)	1,196 (38.3)	(36.2,40.4)	828 (28.2)	(26.3,30.2)
	Urban	985 (61.9)	(58.9,64.7)	828 (50.5)	(47.7,53.4)	504 (32.2)	(29.6,35.0)
Education
	No School	992 (56.8)	(53.7,59.9)	710 (39.2)	(36.3,42.2)	504 (30.2)	(27.5,33.0)
	Primary School	808 (58.1)	(54.9,61.2)	649 (46.0)	(43.0,49.0)	390 (28.6)	(26.0,31.5)
	Secondary School	844 (60.9)	(57.9,63.8)	665 (48.2)	(45.3,51.1)	438 (32.0)	(29.3,34.9)
Per Capita Consumption
	1st Tertile	516 (55.1)	(51.0,59.1)	361 (36.8)	(33.1,40.7)	250 (28.5)	(25.0,32.3)
	2nd Tertile	952 (58.2)	(55.2,61.2)	732 (42.9)	(40.0,45.8)	471 (29.2)	(26.6,31.9)
	3rd Tertile	1,176 (59.2)	(56.6,61.8)	931 (46.5)	(44.0,49.1)	611 (31.2)	(28.9,33.7)
Ns are unweighted; percentages use age-standardized, pooled state weights.
