# Supplementary material for: Hypertension awareness, treatment, and control and their association with healthcare access in the middle-aged and older Indian population: A nationwide cohort study
Source: PLoS Med. 2022 Jan 4;19(1):e1003855. doi: 10.1371/journal.pmed.1003855 (PMC8726460; doi:10.1371/journal.pmed.1003855)
Supplement: S9 Table — (XLSX) [file pmed.1003855.s012.xlsx]

## Sheet: Sheet1
S9 Table. Age-Standardized Mean Systolic Blood Pressure (SBP) and Diastolic Blood Pressure (DBP) among Hypertensive Adults Ages 45+
		2010		2017-2019
		N = 645		N = 8,487
Blood Pressure		Mean	95% CI	Mean	95% CI
	SBP (mm Hg)	147.7	(146.0,149.4)	140.2	(139.6,140.8)
	DBP (mm Hg)	92.1	(91.1,93.0)	87.5	(87.1,87.8)
Hypertension Stage		N (%)	95% CI	N (%)	95% CI
	Normal (SBP<130 and DBP<85 mm Hg)	82 (11.4)	(9.2,14.0)	834 (18.9)	(17.6,20.3)
	Prehypertension (130≤SBP<140 or 85≤DBP<90 mm Hg)	36 (5.0)	(3.6,6.9)	498 (10.9)	(9.9,12.0)
	Stage 1 (140≤SBP<160 or 90≤DBP<100 mm Hg)	318 (50.8)	(46.9,54.8)	1,985 (49.5)	(47.7,51.3)
	Stage 2 (160≤SBP<180 or 100≤DBP<110 mm Hg)	131 (21.2)	(18.0,24.7)	802 (18.7)	(17.4,20.2)
	Stage 3 (SBP≥180 or DBP≥110 mm Hg)	78 (11.6)	(9.3,14.4)	93 (1.9)	(1.5,2.4)
Ns are unweighted; percentages use age-standardized, pooled state weights.
Includes sample only from Karnataka, Kerala, Punjab, and Rajasthan.
