# Supplementary material for: Hypertension awareness, treatment, and control and their association with healthcare access in the middle-aged and older Indian population: A nationwide cohort study
Source: PLoS Med. 2022 Jan 4;19(1):e1003855. doi: 10.1371/journal.pmed.1003855 (PMC8726460; doi:10.1371/journal.pmed.1003855)
Supplement: S10 Table — (XLSX) [file pmed.1003855.s013.xlsx]

## Sheet: Sheet1
S10 Table. State-Level Time Trends in Hypertension Awareness, Treatment, and Control
2010		Prevalence		Awareness		Treatment		Control
	Total N	N (%)	95% CI	N (%)	95% CI	N (%)	95% CI	N (%)	95% CI
Karnatakaa	288	119 (41.5)	(35.9,47.3)	42 (35.2)	(27.2,44.2)	37 (31.1)	(23.4,40.0)	18 (15.0)	(9.7,22.6)
Keralaa	368	197 (53.9)	(48.7,59.0)	125 (63.5)	(56.5,70.0)	100 (51.0)	(44.0,58.0)	70 (34.7)	(28.3,41.6)
Punjaba	311	186 (59.8)	(54.3,65.1)	68 (36.6)	(30.0,43.8)	57 (30.7)	(24.5,37.7)	26 (14.0)	(9.7,19.8)
Rajasthana	319	143 (44.7)	(39.3,50.2)	18 (12.3)	(7.9,18.8)	9 (6.1)	(3.2,11.3)	4 (2.7)	(1.0,7.0)
2017–2019		Prevalence		Awareness		Treatment		Control
	Total N	N (%)	95% CI	N (%)	95% CI	N (%)	95% CI	N (%)	95% CI
Karnatakaa	1903	888 (45.7)	(43.3,48.1)	462 (50.7)	(47.2,54.3)	378 (41.6)	(38.1,45.1)	237 (25.7)	(22.8,28.9)
Keralaa	2102	1,292 (58.6)	(56.1,61.0)	871 (64.9)	(61.8,67.8)	744 (55.0)	(51.9,58.0)	405 (30.0)	(27.3,32.9)
Punjaba	1828	1,180 (64.2)	(61.8,66.6)	788 (63.8)	(60.8,66.8)	587 (47.6)	(44.5,50.7)	355 (27.9)	(25.3,30.7)
Rajasthana	1971	852 (41.4)	(39.1,43.7)	523 (59.4)	(55.8,62.9)	315 (35.6)	(32.3,39.0)	335 (37.8)	(34.5,41.3)
Ns are unweighted; percentages use state weights.
